# Supplementary material for: Measuring representation in clinical trials: Simulations demonstrating how current methods fail in the context of precision medicine
Source: PLoS One. 2026 Mar 10;21(3):e0342711. doi: 10.1371/journal.pone.0342711 (PMC12974884; doi:10.1371/journal.pone.0342711)
Supplement: S3 File — (ZIP) [file pone.0342711.s003.zip]

Archive with 8 entries (7 files):
- FHC Replication Package/
- FHC Replication Package/BYAREA.TXT
- FHC Replication Package/CT_data.dta
- FHC Replication Package/CT_disease.dta
- FHC Replication Package/CT_race_eth.dta
- FHC Replication Package/CT_sex.dta
- FHC Replication Package/CT_study.dta
- FHC Replication Package/Replication Code.do
