# Supplementary material for: Measuring representation in clinical trials: Simulations demonstrating how current methods fail in the context of precision medicine
Source: PLoS One. 2026 Mar 10;21(3):e0342711. doi: 10.1371/journal.pone.0342711 (PMC12974884; doi:10.1371/journal.pone.0342711)
Supplement: S3 File — (ZIP) [file pone.0342711.s003.zip › FHC Replication Package/Replication Code.do]

***set your file directory here***

cd ""

*** CDC cancer state-year data cleaning ****

clear all
import delimited "BYAREA.TXT"

keep area count event_type population race sex site year
keep if event_type == "Incidence"
keep if year == "2017-2021"
drop if race == "All Races"


*** Creating demographic vars ***
gen hispanic = 0
replace hispanic = 1 if race == "Hispanic of any race"

gen nonhisp_black = 0
replace nonhisp_black = 1 if race == "Non-Hispanic Black"

gen nonhisp_white = 0
replace nonhisp_white = 1 if race == "Non-Hispanic White"

gen nonhisp_asian = 0
replace nonhisp_asian = 1 if race == "Non-Hispanic Asian/Pacific Islander"

gen nonhisp_amerindian = 0
replace nonhisp_amerindian = 1 if race == "Non-Hispanic American Indian/Alaska Native"

gen female = 0
replace female = 1 if sex == "Female"

gen male = 0
replace male = 1 if sex == "Male"
             
***observing data suppression ***
destring count, generate(count_num) force


bysort site: egen count_male = sum(count_num) if male == 1
bysort site: replace count_male = count_male[_n-1] if count_male == .

bysort site: egen count_female = sum(count_num) if female == 1
bysort site: replace count_female = count_female[_n-1] if count_female == .

bysort site: gen count_tot = count_female + count_male


*** creating national counts ***
collapse (sum) count_num, by(area site female male hispanic nonhisp_asian nonhisp_black nonhisp_white nonhisp_amerindian count_tot)
collapse (sum) count_num, by(site female male hispanic nonhisp_asian nonhisp_black nonhisp_white nonhisp_amerindian count_tot)

bysort site (count_tot): gen first_value = count_tot if _n == 1
bysort site: replace first_value = first_value[_n-1] if missing(first_value)
replace count_tot = first_value if missing(count_tot)
drop first_value

drop if female == 0 & male == 0
*used Male and Female to create total, then dropped male and female for percent calculation

gen percent = count_num/count_tot

*********************** prepping for merge **************************
bysort site: egen male_ratio = sum(percent) if male == 1
bysort site: egen female_ratio = sum(percent) if female == 1


collapse (firstnm) male_ratio female_ratio, by(site) 


gen pop_brain_m = male_ratio if site == "Brain and Other Nervous System"
sum pop_brain_m, meanonly
replace pop_brain_m = r(mean)

gen pop_brain_f = female_ratio if site == "Brain and Other Nervous System"
sum pop_brain_f, meanonly
replace pop_brain_f = r(mean)

gen pop_colon_m = male_ratio if site == "Colon and Rectum"
sum pop_colon_m, meanonly
replace pop_colon_m = r(mean)

gen pop_colon_f = female_ratio if site == "Colon and Rectum"
sum pop_colon_f, meanonly
replace pop_colon_f = r(mean)

gen pop_esophagus_m = male_ratio if site == "Esophagus"
sum pop_esophagus_m, meanonly
replace pop_esophagus_m = r(mean)

gen pop_esophagus_f = female_ratio if site == "Esophagus"
sum pop_esophagus_f, meanonly
replace pop_esophagus_f = r(mean)

gen pop_hodgkin_m = male_ratio if site == "Hodgkin Lymphoma"
sum pop_hodgkin_m, meanonly
replace pop_hodgkin_m = r(mean)

gen pop_hodgkin_f = female_ratio if site == "Hodgkin Lymphoma"
sum pop_hodgkin_f, meanonly
replace pop_hodgkin_f = r(mean)

gen pop_kaposi_m = male_ratio if site == "Kaposi Sarcoma"
sum pop_kaposi_m, meanonly
replace pop_kaposi_m = r(mean)

gen pop_kaposi_f = female_ratio if site == "Kaposi Sarcoma"
sum pop_kaposi_f, meanonly
replace pop_kaposi_f = r(mean)

gen pop_kidney_m = male_ratio if site == "Kidney and Renal Pelvis"
sum pop_kidney_m, meanonly
replace pop_kidney_m = r(mean)

gen pop_kidney_f = female_ratio if site == "Kidney and Renal Pelvis"
sum pop_kidney_f, meanonly
replace pop_kidney_f = r(mean)

gen pop_larynx_m = male_ratio if site == "Larynx"
sum pop_larynx_m, meanonly
replace pop_larynx_m = r(mean)

gen pop_larynx_f = female_ratio if site == "Larynx"
sum pop_larynx_f, meanonly
replace pop_larynx_f = r(mean)

gen pop_leukemias_m = male_ratio if site == "Leukemias"
sum pop_leukemias_m, meanonly
replace pop_leukemias_m = r(mean)

gen pop_leukemias_f = female_ratio if site == "Leukemias"
sum pop_leukemias_f, meanonly
replace pop_leukemias_f = r(mean)

gen pop_liver_m = male_ratio if site == "Liver and Intrahepatic Bile Duct"
sum pop_liver_m, meanonly
replace pop_liver_m = r(mean)

gen pop_liver_f = female_ratio if site == "Liver and Intrahepatic Bile Duct"
sum pop_liver_f, meanonly
replace pop_liver_f = r(mean)

gen pop_lung_m = male_ratio if site == "Lung and Bronchus"
sum pop_lung_m, meanonly
replace pop_lung_m = r(mean)

gen pop_lung_f = female_ratio if site == "Lung and Bronchus"
sum pop_lung_f, meanonly
replace pop_lung_f = r(mean)

gen pop_melanoma_m = male_ratio if site == "Melanomas of the Skin"
sum pop_melanoma_m, meanonly
replace pop_melanoma_m = r(mean)

gen pop_melanoma_f = female_ratio if site == "Melanomas of the Skin"
sum pop_melanoma_f, meanonly
replace pop_melanoma_f = r(mean)

gen pop_mesothelioma_m = male_ratio if site == "Mesothelioma"
sum pop_mesothelioma_m, meanonly
replace pop_mesothelioma_m = r(mean)

gen pop_mesothelioma_f = female_ratio if site == "Mesothelioma"
sum pop_mesothelioma_f, meanonly
replace pop_mesothelioma_f = r(mean)

gen pop_myeloma_m = male_ratio if site == "Myeloma"
sum pop_myeloma_m, meanonly
replace pop_myeloma_m = r(mean)

gen pop_myeloma_f = female_ratio if site == "Myeloma"
sum pop_myeloma_f, meanonly
replace pop_myeloma_f = r(mean)

gen pop_non_hodgkin_m = male_ratio if site == "Non-Hodgkin Lymphoma"
sum pop_non_hodgkin_m, meanonly
replace pop_non_hodgkin_m = r(mean)

gen pop_non_hodgkin_f = female_ratio if site == "Non-Hodgkin Lymphoma"
sum pop_non_hodgkin_f, meanonly
replace pop_non_hodgkin_f = r(mean)

gen pop_oral_m = male_ratio if site == "Oral Cavity and Pharynx"
sum pop_oral_m, meanonly
replace pop_oral_m = r(mean)

gen pop_oral_f = female_ratio if site == "Oral Cavity and Pharynx"
sum pop_oral_f, meanonly
replace pop_oral_f = r(mean)

gen pop_pancreas_m = male_ratio if site == "Pancreas"
sum pop_pancreas_m, meanonly
replace pop_pancreas_m = r(mean)

gen pop_pancreas_f = female_ratio if site == "Pancreas"
sum pop_pancreas_f, meanonly
replace pop_pancreas_f = r(mean)

gen pop_stomach_m = male_ratio if site == "Stomach"
sum pop_stomach_m, meanonly
replace pop_stomach_m = r(mean)

gen pop_stomach_f = female_ratio if site == "Stomach"
sum pop_stomach_f, meanonly
replace pop_stomach_f = r(mean)

gen pop_thyroid_m = male_ratio if site == "Thyroid"
sum pop_thyroid_m, meanonly
replace pop_thyroid_m = r(mean)

gen pop_thyroid_f = female_ratio if site == "Thyroid"
sum pop_thyroid_f, meanonly
replace pop_thyroid_f = r(mean)

gen pop_bladder_m = male_ratio if site == "Urinary Bladder"
sum pop_bladder_m, meanonly
replace pop_bladder_m = r(mean)

gen pop_bladder_f = female_ratio if site == "Urinary Bladder"
sum pop_bladder_f, meanonly
replace pop_bladder_f = r(mean)

gen pop_cervix_m = .
gen pop_cervix_f = female_ratio if site == "Cervix"
sum pop_cervix_f, meanonly
replace pop_cervix_f = r(mean)

gen pop_uterus_m = .
gen pop_uterus_f = female_ratio if site == "Corpus and Uterus, NOS"
sum pop_uterus_f, meanonly
replace pop_uterus_f = r(mean)

gen pop_ovary_m = .
gen pop_ovary_f = female_ratio if site == "Ovary"
sum pop_ovary_f, meanonly
replace pop_ovary_f = r(mean)

gen pop_prostate_f = .
gen pop_prostate_m = male_ratio if site == "Prostate"
sum pop_prostate_m, meanonly
replace pop_prostate_m = r(mean)

gen pop_testis_f = .
gen pop_testis_m = male_ratio if site == "Testis"
sum pop_testis_m, meanonly
replace pop_testis_m = r(mean)


save "Sex1", replace


**********************************Ethnicity*******************************

clear all
import delimited "BYAREA.TXT"

keep area count event_type population race sex site year
keep if event_type == "Incidence"
keep if year == "2017-2021"
drop if race == "All Races"
drop if sex == "Male and Female"

*** Creating demographic vars ***
gen hispanic = 0
replace hispanic = 1 if race == "Hispanic of any race"

gen nonhisp_black = 0
replace nonhisp_black = 1 if race == "Non-Hispanic Black"

gen nonhisp_white = 0
replace nonhisp_white = 1 if race == "Non-Hispanic White"

gen nonhisp_asian = 0
replace nonhisp_asian = 1 if race == "Non-Hispanic Asian/Pacific Islander"

gen nonhisp_amerindian = 0
replace nonhisp_amerindian = 1 if race == "Non-Hispanic American Indian/Alaska Native"

gen non_hispanic = 0
replace non_hispanic = 1 if nonhisp_black == 1 | nonhisp_white == 1 | nonhisp_asian == 1 | nonhisp_amerindian == 1


drop nonhisp_amerindian nonhisp_black nonhisp_asian nonhisp_white
tab hispanic non_hispanic

destring count, generate(count_num) force

bysort site: egen count_hispanic = sum(count_num) if hispanic == 1
bysort site: replace count_hispanic = count_hispanic[_n-1] if count_hispanic == .

bysort site: egen count_nonhisp = sum(count_num) if non_hispanic == 1
bysort site: replace count_nonhisp = count_nonhisp[n-1] if count_nonhisp == .

bysort site: gen count_tot = count_hispanic + count_nonhisp


*** creating national counts ***
collapse (sum) count_num, by(area site hispanic non_hispanic count_tot)
collapse (sum) count_num, by(site hispanic non_hispanic count_tot)

bysort site (count_tot): gen first_value = count_tot if _n == 1
bysort site: replace first_value = first_value[_n-1] if missing(first_value)
replace count_tot = first_value if missing(count_tot)
drop first_value

collapse (sum) count_num, by(site hispanic non_hispanic count_tot)

gen percent = count_num/count_tot

bysort site: egen hispanic_ratio = sum(percent) if hispanic == 1
bysort site: egen nonhisp_ratio = sum(percent) if non_hispanic == 1


collapse (firstnm) hispanic_ratio nonhisp_ratio, by(site) 


gen pop_brain_h = hispanic_ratio if site == "Brain and Other Nervous System"
sum pop_brain_h, meanonly
replace pop_brain_h = r(mean)

gen pop_brain_nh = nonhisp_ratio if site == "Brain and Other Nervous System"
sum pop_brain_nh, meanonly
replace pop_brain_nh = r(mean)

gen pop_colon_h = hispanic_ratio if site == "Colon and Rectum"
sum pop_colon_h, meanonly
replace pop_colon_h = r(mean)

gen pop_colon_nh = nonhisp_ratio if site == "Colon and Rectum"
sum pop_colon_nh, meanonly
replace pop_colon_nh = r(mean)

gen pop_esophagus_h = hispanic_ratio if site == "Esophagus"
sum pop_esophagus_h, meanonly
replace pop_esophagus_h = r(mean)

gen pop_esophagus_nh = nonhisp_ratio if site == "Esophagus"
sum pop_esophagus_nh, meanonly
replace pop_esophagus_nh = r(mean)

gen pop_hodgkin_h = hispanic_ratio if site == "Hodgkin Lymphoma"
sum pop_hodgkin_h, meanonly
replace pop_hodgkin_h = r(mean)

gen pop_hodgkin_nh = nonhisp_ratio if site == "Hodgkin Lymphoma"
sum pop_hodgkin_nh, meanonly
replace pop_hodgkin_nh = r(mean)

gen pop_kaposi_h = hispanic_ratio if site == "Kaposi Sarcoma"
sum pop_kaposi_h, meanonly
replace pop_kaposi_h = r(mean)

gen pop_kaposi_nh = nonhisp_ratio if site == "Kaposi Sarcoma"
sum pop_kaposi_nh, meanonly
replace pop_kaposi_nh = r(mean)

gen pop_kidney_h = hispanic_ratio if site == "Kidney and Renal Pelvis"
sum pop_kidney_h, meanonly
replace pop_kidney_h = r(mean)

gen pop_kidney_nh = nonhisp_ratio if site == "Kidney and Renal Pelvis"
sum pop_kidney_nh, meanonly
replace pop_kidney_nh = r(mean)

gen pop_larynx_h = hispanic_ratio if site == "Larynx"
sum pop_larynx_h, meanonly
replace pop_larynx_h = r(mean)

gen pop_larynx_nh = nonhisp_ratio if site == "Larynx"
sum pop_larynx_nh, meanonly
replace pop_larynx_nh = r(mean)

gen pop_leukemias_h = hispanic_ratio if site == "Leukemias"
sum pop_leukemias_h, meanonly
replace pop_leukemias_h = r(mean)

gen pop_leukemias_nh = nonhisp_ratio if site == "Leukemias"
sum pop_leukemias_nh, meanonly
replace pop_leukemias_nh = r(mean)

gen pop_liver_h = hispanic_ratio if site == "Liver and Intrahepatic Bile Duct"
sum pop_liver_h, meanonly
replace pop_liver_h = r(mean)

gen pop_liver_nh = nonhisp_ratio if site == "Liver and Intrahepatic Bile Duct"
sum pop_liver_nh, meanonly
replace pop_liver_nh = r(mean)

gen pop_lung_h = hispanic_ratio if site == "Lung and Bronchus"
sum pop_lung_h, meanonly
replace pop_lung_h = r(mean)

gen pop_lung_nh = nonhisp_ratio if site == "Lung and Bronchus"
sum pop_lung_nh, meanonly
replace pop_lung_nh = r(mean)

gen pop_melanoma_h = hispanic_ratio if site == "Melanomas of the Skin"
sum pop_melanoma_h, meanonly
replace pop_melanoma_h = r(mean)

gen pop_melanoma_nh = nonhisp_ratio if site == "Melanomas of the Skin"
sum pop_melanoma_nh, meanonly
replace pop_melanoma_nh = r(mean)

gen pop_mesothelioma_h = hispanic_ratio if site == "Mesothelioma"
sum pop_mesothelioma_h, meanonly
replace pop_mesothelioma_h = r(mean)

gen pop_mesothelioma_nh = nonhisp_ratio if site == "Mesothelioma"
sum pop_mesothelioma_nh, meanonly
replace pop_mesothelioma_nh = r(mean)

gen pop_myeloma_h = hispanic_ratio if site == "Myeloma"
sum pop_myeloma_h, meanonly
replace pop_myeloma_h = r(mean)

gen pop_myeloma_nh = nonhisp_ratio if site == "Myeloma"
sum pop_myeloma_nh, meanonly
replace pop_myeloma_nh = r(mean)

gen pop_non_hodgkin_h = hispanic_ratio if site == "Non-Hodgkin Lymphoma"
sum pop_non_hodgkin_h, meanonly
replace pop_non_hodgkin_h = r(mean)

gen pop_non_hodgkin_nh = nonhisp_ratio if site == "Non-Hodgkin Lymphoma"
sum pop_non_hodgkin_nh, meanonly
replace pop_non_hodgkin_nh = r(mean)

gen pop_oral_h = hispanic_ratio if site == "Oral Cavity and Pharynx"
sum pop_oral_h, meanonly
replace pop_oral_h = r(mean)

gen pop_oral_nh = nonhisp_ratio if site == "Oral Cavity and Pharynx"
sum pop_oral_nh, meanonly
replace pop_oral_nh = r(mean)

gen pop_pancreas_h = hispanic_ratio if site == "Pancreas"
sum pop_pancreas_h, meanonly
replace pop_pancreas_h = r(mean)

gen pop_pancreas_nh = nonhisp_ratio if site == "Pancreas"
sum pop_pancreas_nh, meanonly
replace pop_pancreas_nh = r(mean)

gen pop_stomach_h = hispanic_ratio if site == "Stomach"
sum pop_stomach_h, meanonly
replace pop_stomach_h = r(mean)

gen pop_stomach_nh = nonhisp_ratio if site == "Stomach"
sum pop_stomach_nh, meanonly
replace pop_stomach_nh = r(mean)

gen pop_thyroid_h = hispanic_ratio if site == "Thyroid"
sum pop_thyroid_h, meanonly
replace pop_thyroid_h = r(mean)

gen pop_thyroid_nh = nonhisp_ratio if site == "Thyroid"
sum pop_thyroid_nh, meanonly
replace pop_thyroid_nh = r(mean)

gen pop_bladder_h = hispanic_ratio if site == "Urinary Bladder"
sum pop_bladder_h, meanonly
replace pop_bladder_h = r(mean)

gen pop_bladder_nh = nonhisp_ratio if site == "Urinary Bladder"
sum pop_bladder_nh, meanonly
replace pop_bladder_nh = r(mean)

gen pop_cervix_h = hispanic_ratio if site == "Cervix"
sum pop_cervix_h, meanonly
replace pop_cervix_h = r(mean)

gen pop_cervix_nh = nonhisp_ratio if site == "Cervix"
sum pop_cervix_nh, meanonly
replace pop_cervix_nh = r(mean)

gen pop_uterus_h = hispanic_ratio if site == "Corpus and Uterus, NOS"
sum pop_uterus_h, meanonly
replace pop_uterus_h = r(mean)

gen pop_uterus_nh = nonhisp_ratio if site == "Corpus and Uterus, NOS"
sum pop_uterus_nh, meanonly
replace pop_uterus_nh = r(mean)

gen pop_prostate_h = hispanic_ratio if site == "Prostate"
sum pop_prostate_h, meanonly
replace pop_prostate_h = r(mean)

gen pop_prostate_nh = nonhisp_ratio if site == "Prostate"
sum pop_prostate_nh, meanonly
replace pop_prostate_nh = r(mean)

gen pop_testis_h = hispanic_ratio if site == "Testis"
sum pop_testis_h, meanonly
replace pop_testis_h = r(mean)

gen pop_testis_nh = nonhisp_ratio if site == "Testis"
sum pop_testis_nh, meanonly
replace pop_testis_nh = r(mean)

gen pop_ovary_h = hispanic_ratio if site == "Ovary"
sum pop_ovary_h, meanonly
replace pop_ovary_h = r(mean)

gen pop_ovary_nh = nonhisp_ratio if site == "Ovary"
sum pop_ovary_nh, meanonly
replace pop_ovary_nh = r(mean)


save "Ethnicity1", replace


***************************************** Race ********************************
clear all
import delimited "BYAREA.TXT"

keep area count event_type population race sex site year
keep if event_type == "Incidence"
keep if year == "2017-2021"
drop if race == "All Races"
drop if sex == "Male and Female"

gen black = 0
replace black = 1 if race == "Non-Hispanic Black"

gen not_black = 0
replace not_black = 1 if black != 1

tab black not_black

destring count, generate(count_num) force

bysort site: egen count_black = sum(count_num) if black == 1
bysort site: replace count_black = count_black[_n-1] if count_black == .

bysort site: egen count_notblack = sum(count_num) if not_black == 1
bysort site: replace count_notblack = count_notblack[n-1] if count_notblack == .

bysort site: gen count_tot = count_black + count_notblack

*** creating national counts ***
collapse (sum) count_num, by(area site black not_black count_tot)
collapse (sum) count_num, by(site black not_black count_tot)

bysort site (count_tot): gen first_value = count_tot if _n == 1
bysort site: replace first_value = first_value[_n-1] if missing(first_value)
replace count_tot = first_value if missing(count_tot)
drop first_value

collapse (sum) count_num, by(site black not_black count_tot)

gen percent = count_num/count_tot


bysort site: egen black_ratio = sum(percent) if black == 1
bysort site: egen notblack_ratio = sum(percent) if not_black == 1

collapse (firstnm) black_ratio notblack_ratio, by(site) 


gen pop_brain_b = black_ratio if site == "Brain and Other Nervous System"
sum pop_brain_b, meanonly
replace pop_brain_b = r(mean)

gen pop_brain_nb = notblack_ratio if site == "Brain and Other Nervous System"
sum pop_brain_nb, meanonly
replace pop_brain_nb = r(mean)

gen pop_colon_b = black_ratio if site == "Colon and Rectum"
sum pop_colon_b, meanonly
replace pop_colon_b = r(mean)

gen pop_colon_nb = notblack_ratio if site == "Colon and Rectum"
sum pop_colon_nb, meanonly
replace pop_colon_nb = r(mean)

gen pop_esophagus_b = black_ratio if site == "Esophagus"
sum pop_esophagus_b, meanonly
replace pop_esophagus_b = r(mean)

gen pop_esophagus_nb = notblack_ratio if site == "Esophagus"
sum pop_esophagus_nb, meanonly
replace pop_esophagus_nb = r(mean)

gen pop_hodgkin_b = black_ratio if site == "Hodgkin Lymphoma"
sum pop_hodgkin_b, meanonly
replace pop_hodgkin_b = r(mean)

gen pop_hodgkin_nb = notblack_ratio if site == "Hodgkin Lymphoma"
sum pop_hodgkin_nb, meanonly
replace pop_hodgkin_nb = r(mean)

gen pop_kaposi_b = black_ratio if site == "Kaposi Sarcoma"
sum pop_kaposi_b, meanonly
replace pop_kaposi_b = r(mean)

gen pop_kaposi_nb = notblack_ratio if site == "Kaposi Sarcoma"
sum pop_kaposi_nb, meanonly
replace pop_kaposi_nb = r(mean)

gen pop_kidney_b = black_ratio if site == "Kidney and Renal Pelvis"
sum pop_kidney_b, meanonly
replace pop_kidney_b = r(mean)

gen pop_kidney_nb = notblack_ratio if site == "Kidney and Renal Pelvis"
sum pop_kidney_nb, meanonly
replace pop_kidney_nb = r(mean)

gen pop_larynx_b = black_ratio if site == "Larynx"
sum pop_larynx_b, meanonly
replace pop_larynx_b = r(mean)

gen pop_larynx_nb = notblack_ratio if site == "Larynx"
sum pop_larynx_nb, meanonly
replace pop_larynx_nb = r(mean)

gen pop_leukemias_b = black_ratio if site == "Leukemias"
sum pop_leukemias_b, meanonly
replace pop_leukemias_b = r(mean)

gen pop_leukemias_nb = notblack_ratio if site == "Leukemias"
sum pop_leukemias_nb, meanonly
replace pop_leukemias_nb = r(mean)

gen pop_liver_b = black_ratio if site == "Liver and Intrahepatic Bile Duct"
sum pop_liver_b, meanonly
replace pop_liver_b = r(mean)

gen pop_liver_nb = notblack_ratio if site == "Liver and Intrahepatic Bile Duct"
sum pop_liver_nb, meanonly
replace pop_liver_nb = r(mean)

gen pop_lung_b = black_ratio if site == "Lung and Bronchus"
sum pop_lung_b, meanonly
replace pop_lung_b = r(mean)

gen pop_lung_nb = notblack_ratio if site == "Lung and Bronchus"
sum pop_lung_nb, meanonly
replace pop_lung_nb = r(mean)

gen pop_melanoma_b = black_ratio if site == "Melanomas of the Skin"
sum pop_melanoma_b, meanonly
replace pop_melanoma_b = r(mean)

gen pop_melanoma_nb = notblack_ratio if site == "Melanomas of the Skin"
sum pop_melanoma_nb, meanonly
replace pop_melanoma_nb = r(mean)

gen pop_mesothelioma_b = black_ratio if site == "Mesothelioma"
sum pop_mesothelioma_b, meanonly
replace pop_mesothelioma_b = r(mean)

gen pop_mesothelioma_nb = notblack_ratio if site == "Mesothelioma"
sum pop_mesothelioma_nb, meanonly
replace pop_mesothelioma_nb = r(mean)

gen pop_myeloma_b = black_ratio if site == "Myeloma"
sum pop_myeloma_b, meanonly
replace pop_myeloma_b = r(mean)

gen pop_myeloma_nb = notblack_ratio if site == "Myeloma"
sum pop_myeloma_nb, meanonly
replace pop_myeloma_nb = r(mean)

gen pop_non_hodgkin_b = black_ratio if site == "Non-Hodgkin Lymphoma"
sum pop_non_hodgkin_b, meanonly
replace pop_non_hodgkin_b = r(mean)

gen pop_non_hodgkin_nb = notblack_ratio if site == "Non-Hodgkin Lymphoma"
sum pop_non_hodgkin_nb, meanonly
replace pop_non_hodgkin_nb = r(mean)

gen pop_oral_b = black_ratio if site == "Oral Cavity and Pharynx"
sum pop_oral_b, meanonly
replace pop_oral_b = r(mean)

gen pop_oral_nb = notblack_ratio if site == "Oral Cavity and Pharynx"
sum pop_oral_nb, meanonly
replace pop_oral_nb = r(mean)

gen pop_pancreas_b = black_ratio if site == "Pancreas"
sum pop_pancreas_b, meanonly
replace pop_pancreas_b = r(mean)

gen pop_pancreas_nb = notblack_ratio if site == "Pancreas"
sum pop_pancreas_nb, meanonly
replace pop_pancreas_nb = r(mean)

gen pop_stomach_b = black_ratio if site == "Stomach"
sum pop_stomach_b, meanonly
replace pop_stomach_b = r(mean)

gen pop_stomach_nb = notblack_ratio if site == "Stomach"
sum pop_stomach_nb, meanonly
replace pop_stomach_nb = r(mean)

gen pop_thyroid_b = black_ratio if site == "Thyroid"
sum pop_thyroid_b, meanonly
replace pop_thyroid_b = r(mean)

gen pop_thyroid_nb = notblack_ratio if site == "Thyroid"
sum pop_thyroid_nb, meanonly
replace pop_thyroid_nb = r(mean)

gen pop_bladder_b = black_ratio if site == "Urinary Bladder"
sum pop_bladder_b, meanonly
replace pop_bladder_b = r(mean)

gen pop_bladder_nb = notblack_ratio if site == "Urinary Bladder"
sum pop_bladder_nb, meanonly
replace pop_bladder_nb = r(mean)

gen pop_cervix_b = black_ratio if site == "Cervix"
sum pop_cervix_b, meanonly
replace pop_cervix_b = r(mean)

gen pop_cervix_nb = notblack_ratio if site == "Cervix"
sum pop_cervix_nb, meanonly
replace pop_cervix_nb = r(mean)

gen pop_uterus_b = black_ratio if site == "Corpus and Uterus, NOS"
sum pop_uterus_b, meanonly
replace pop_uterus_b = r(mean)

gen pop_uterus_nb = notblack_ratio if site == "Corpus and Uterus, NOS"
sum pop_uterus_nb, meanonly
replace pop_uterus_nb = r(mean)

gen pop_prostate_b = black_ratio if site == "Prostate"
sum pop_prostate_b, meanonly
replace pop_prostate_b = r(mean)

gen pop_prostate_nb = notblack_ratio if site == "Prostate"
sum pop_prostate_nb, meanonly
replace pop_prostate_nb = r(mean)

gen pop_testis_b = black_ratio if site == "Testis"
sum pop_testis_b, meanonly
replace pop_testis_b = r(mean)

gen pop_testis_nb = notblack_ratio if site == "Testis"
sum pop_testis_nb, meanonly
replace pop_testis_nb = r(mean)

gen pop_ovary_b = black_ratio if site == "Ovary"
sum pop_ovary_b, meanonly
replace pop_ovary_b = r(mean)

gen pop_ovary_nb = notblack_ratio if site == "Ovary"
sum pop_ovary_nb, meanonly
replace pop_ovary_nb = r(mean)

save "Race1", replace

*************************************** Asian ***********************************
clear all
import delimited "BYAREA.TXT"

keep area count event_type population race sex site year
keep if event_type == "Incidence"
keep if year == "2017-2021"
drop if race == "All Races"
drop if sex == "Male and Female"

gen asian = 0
replace asian = 1 if race == "Non-Hispanic Asian/Pacific Islander"

gen not_asian = 0
replace not_asian = 1 if asian != 1

tab asian not_asian

destring count, generate(count_num) force

bysort site: egen count_asian = sum(count_num) if asian == 1
bysort site: replace count_asian = count_asian[_n-1] if count_asian == .

bysort site: egen count_notasian = sum(count_num) if not_asian == 1
bysort site: replace count_notasian = count_notasian[n-1] if count_notasian == .

bysort site: gen count_tot = count_asian + count_notasian

*** creating national counts ***
collapse (sum) count_num, by(area site asian not_asian count_tot)
collapse (sum) count_num, by(site asian not_asian count_tot)

bysort site (count_tot): gen first_value = count_tot if _n == 1
bysort site: replace first_value = first_value[_n-1] if missing(first_value)
replace count_tot = first_value if missing(count_tot)
drop first_value

collapse (sum) count_num, by(site asian not_asian count_tot)

gen percent = count_num/count_tot


bysort site: egen asian_ratio = sum(percent) if asian == 1
bysort site: egen notasian_ratio = sum(percent) if not_asian == 1

collapse (firstnm) asian_ratio notasian_ratio, by(site) 


gen pop_brain_a = asian_ratio if site == "Brain and Other Nervous System"
sum pop_brain_a, meanonly
replace pop_brain_a = r(mean)

gen pop_brain_na = notasian_ratio if site == "Brain and Other Nervous System"
sum pop_brain_na, meanonly
replace pop_brain_na = r(mean)

gen pop_colon_a = asian_ratio if site == "Colon and Rectum"
sum pop_colon_a, meanonly
replace pop_colon_a = r(mean)

gen pop_colon_na = notasian_ratio if site == "Colon and Rectum"
sum pop_colon_na, meanonly
replace pop_colon_na = r(mean)

gen pop_esophagus_a = asian_ratio if site == "Esophagus"
sum pop_esophagus_a, meanonly
replace pop_esophagus_a = r(mean)

gen pop_esophagus_na = notasian_ratio if site == "Esophagus"
sum pop_esophagus_na, meanonly
replace pop_esophagus_na = r(mean)

gen pop_hodgkin_a = asian_ratio if site == "Hodgkin Lymphoma"
sum pop_hodgkin_a, meanonly
replace pop_hodgkin_a = r(mean)

gen pop_hodgkin_na = notasian_ratio if site == "Hodgkin Lymphoma"
sum pop_hodgkin_na, meanonly
replace pop_hodgkin_na = r(mean)

gen pop_kaposi_a = asian_ratio if site == "Kaposi Sarcoma"
sum pop_kaposi_a, meanonly
replace pop_kaposi_a = r(mean)

gen pop_kaposi_na = notasian_ratio if site == "Kaposi Sarcoma"
sum pop_kaposi_na, meanonly
replace pop_kaposi_na = r(mean)

gen pop_kidney_a = asian_ratio if site == "Kidney and Renal Pelvis"
sum pop_kidney_a, meanonly
replace pop_kidney_a = r(mean)

gen pop_kidney_na = notasian_ratio if site == "Kidney and Renal Pelvis"
sum pop_kidney_na, meanonly
replace pop_kidney_na = r(mean)

gen pop_larynx_a = asian_ratio if site == "Larynx"
sum pop_larynx_a, meanonly
replace pop_larynx_a = r(mean)

gen pop_larynx_na = notasian_ratio if site == "Larynx"
sum pop_larynx_na, meanonly
replace pop_larynx_na = r(mean)

gen pop_leukemias_a = asian_ratio if site == "Leukemias"
sum pop_leukemias_a, meanonly
replace pop_leukemias_a = r(mean)

gen pop_leukemias_na = notasian_ratio if site == "Leukemias"
sum pop_leukemias_na, meanonly
replace pop_leukemias_na = r(mean)

gen pop_liver_a = asian_ratio if site == "Liver and Intrahepatic Bile Duct"
sum pop_liver_a, meanonly
replace pop_liver_a = r(mean)

gen pop_liver_na = notasian_ratio if site == "Liver and Intrahepatic Bile Duct"
sum pop_liver_na, meanonly
replace pop_liver_na = r(mean)

gen pop_lung_a = asian_ratio if site == "Lung and Bronchus"
sum pop_lung_a, meanonly
replace pop_lung_a = r(mean)

gen pop_lung_na = notasian_ratio if site == "Lung and Bronchus"
sum pop_lung_na, meanonly
replace pop_lung_na = r(mean)

gen pop_melanoma_a = asian_ratio if site == "Melanomas of the Skin"
sum pop_melanoma_a, meanonly
replace pop_melanoma_a = r(mean)

gen pop_melanoma_na = notasian_ratio if site == "Melanomas of the Skin"
sum pop_melanoma_na, meanonly
replace pop_melanoma_na = r(mean)

gen pop_mesothelioma_a = asian_ratio if site == "Mesothelioma"
sum pop_mesothelioma_a, meanonly
replace pop_mesothelioma_a = r(mean)

gen pop_mesothelioma_na = notasian_ratio if site == "Mesothelioma"
sum pop_mesothelioma_na, meanonly
replace pop_mesothelioma_na = r(mean)

gen pop_myeloma_a = asian_ratio if site == "Myeloma"
sum pop_myeloma_a, meanonly
replace pop_myeloma_a = r(mean)

gen pop_myeloma_na = notasian_ratio if site == "Myeloma"
sum pop_myeloma_na, meanonly
replace pop_myeloma_na = r(mean)

gen pop_non_hodgkin_a = asian_ratio if site == "Non-Hodgkin Lymphoma"
sum pop_non_hodgkin_a, meanonly
replace pop_non_hodgkin_a = r(mean)

gen pop_non_hodgkin_na = notasian_ratio if site == "Non-Hodgkin Lymphoma"
sum pop_non_hodgkin_na, meanonly
replace pop_non_hodgkin_na = r(mean)

gen pop_oral_a = asian_ratio if site == "Oral Cavity and Pharynx"
sum pop_oral_a, meanonly
replace pop_oral_a = r(mean)

gen pop_oral_na = notasian_ratio if site == "Oral Cavity and Pharynx"
sum pop_oral_na, meanonly
replace pop_oral_na = r(mean)

gen pop_pancreas_a = asian_ratio if site == "Pancreas"
sum pop_pancreas_a, meanonly
replace pop_pancreas_a = r(mean)

gen pop_pancreas_na = notasian_ratio if site == "Pancreas"
sum pop_pancreas_na, meanonly
replace pop_pancreas_na = r(mean)

gen pop_stomach_a = asian_ratio if site == "Stomach"
sum pop_stomach_a, meanonly
replace pop_stomach_a = r(mean)

gen pop_stomach_na = notasian_ratio if site == "Stomach"
sum pop_stomach_na, meanonly
replace pop_stomach_na = r(mean)

gen pop_thyroid_a = asian_ratio if site == "Thyroid"
sum pop_thyroid_a, meanonly
replace pop_thyroid_a = r(mean)

gen pop_thyroid_na = notasian_ratio if site == "Thyroid"
sum pop_thyroid_na, meanonly
replace pop_thyroid_na = r(mean)

gen pop_bladder_a = asian_ratio if site == "Urinary Bladder"
sum pop_bladder_a, meanonly
replace pop_bladder_a = r(mean)

gen pop_bladder_na = notasian_ratio if site == "Urinary Bladder"
sum pop_bladder_na, meanonly
replace pop_bladder_na = r(mean)

gen pop_cervix_a = asian_ratio if site == "Cervix"
sum pop_cervix_a, meanonly
replace pop_cervix_a = r(mean)

gen pop_cervix_na = notasian_ratio if site == "Cervix"
sum pop_cervix_na, meanonly
replace pop_cervix_na = r(mean)

gen pop_uterus_a = asian_ratio if site == "Corpus and Uterus, NOS"
sum pop_uterus_a, meanonly
replace pop_uterus_a = r(mean)

gen pop_uterus_na = notasian_ratio if site == "Corpus and Uterus, NOS"
sum pop_uterus_na, meanonly
replace pop_uterus_na = r(mean)

gen pop_prostate_a = asian_ratio if site == "Prostate"
sum pop_prostate_a, meanonly
replace pop_prostate_a = r(mean)

gen pop_prostate_na = notasian_ratio if site == "Prostate"
sum pop_prostate_na, meanonly
replace pop_prostate_na = r(mean)

gen pop_testis_a = asian_ratio if site == "Testis"
sum pop_testis_a, meanonly
replace pop_testis_a = r(mean)

gen pop_testis_na = notasian_ratio if site == "Testis"
sum pop_testis_na, meanonly
replace pop_testis_na = r(mean)

gen pop_ovary_a = asian_ratio if site == "Ovary"
sum pop_ovary_a, meanonly
replace pop_ovary_a = r(mean)

gen pop_ovary_na = notasian_ratio if site == "Ovary"
sum pop_ovary_na, meanonly
replace pop_ovary_na = r(mean)

save "Asian1", replace


merge 1:1 site using "Ethnicity1.dta"
drop _merge
merge 1:1 site using "Sex1.dta"
drop _merge
merge 1:1 site using "Race1.dta"
drop _merge

drop site
gen n = 1

save "Demos_merged", replace


********************************************************** Cleaning CT Sites *****************************************************************
clear all
use "CT_sex.dta" 

gen sex_cat = ""
replace sex_cat = "female" if female == 1


replace sex_cat = "male" if male == 1

collapse (sum) param_value_num, by(nct_id sex_cat)

reshape wide param_value_num, i(nct_id) j(sex_cat) string 
rename param_value_numfemale female
rename param_value_nummale male
save "reshaped_sex.dta", replace

clear all
use "CT_race_eth.dta" 
 
gen race_white=1   if race==1 & (white==1|his_white==1|non_his_white==1)
gen race_black=1   if race==1 & (black==1|his_black==1|non_his_black==1)
gen race_asian=1   if race==1 & (asian==1|his_asian==1|non_his_asian==1)
gen race_other=1   if race==1 & (native==1|pacific==1|other==1|hispanic==1)
gen race_unknown=1 if race==1 & (unknown==1|not_white==1|not_black==1|not_asian==1)

gen eth_hispanic=1 if eth==1 & (hispanic==1)
gen eth_non_hispanic=1  if eth==1 & (non_hispanic==1)
gen eth_other=1         if eth==1 & (other==1)

gen eth_unknown=1 if eth==1 & (unknown==1)
gen race_eth_cat=.

replace race_eth_cat=1 if race_white==1  
replace race_eth_cat=2 if race_black==1  
replace race_eth_cat=3 if race_asian==1  
replace race_eth_cat=4 if race_other==1  
replace race_eth_cat=5 if race_unknown==1
replace race_eth_cat=6 if eth_hispanic==1     
replace race_eth_cat=7 if eth_non_hispanic==1 
replace race_eth_cat=8 if eth_other==1         
replace race_eth_cat=9 if eth_unknown==1  
label define race_eth_cat 1 "white" 2 "black" 3 "asian" 4 "other race" 5 "unknown race" 6 "hispanic" 7 "non hispanic" 8 "other eth" 9 "unknown eth"

label values race_eth_cat race_eth_cat

collapse (sum) param_value_num, by(nct_id race_eth_cat)

reshape wide param_value_num, i(nct_id) j(race_eth_cat) 
rename param_value_num1 white
rename param_value_num2 black
rename param_value_num3 asian
rename param_value_num4 other_race
rename param_value_num5 unknown_race
rename param_value_num6 hispanic
rename param_value_num7 non_hispanic
rename param_value_num8 other_eth
rename param_value_num9 unknown_eth

save "reshaped_race_eth.dta", replace

clear all
use "CT_disease.dta"

gen brain_nervous_system = 0
replace brain_nervous_system = 1 if neo048 == 1 | neo049 == 1

gen cervix = 0
replace cervix = 1 if neo032 == 1

gen colon_rectum = 0
replace colon_rectum = 1 if neo015 == 1

gen corpus_uterus = 0
replace corpus_uterus = 1 if neo031 == 1

gen esophagus = 0
replace esophagus = 1 if neo012 == 1

gen hodgkin_lymphoma = 0
replace hodgkin_lymphoma = 1 if neo057 == 1

gen kidney_renalpelvis = 0
replace kidney_renalpelvis = 1 if neo045 == 1 | neo044 == 1

gen larynx = 0
replace larynx = 1 if neo008 == 1

gen leukemias = 0
replace leukemias = 1 if neo059 == 1 | neo060 == 1 
replace leukemias = 1 if neo061 == 1 | neo062 == 1 
replace leukemias = 1 if neo063 == 1 | neo064 == 1 

gen liver_intrahe_bileduct = 0
replace liver_intrahe_bileduct = 1 if neo017 == 1 | neo018 == 1

gen lung_bronchus = 0
replace lung_bronchus = 1 if neo022 == 1

gen breast = 0
replace breast = 1 if neo030 == 1

gen breast_insitu = 0
replace breast_insitu = 1 if neo029 == 1

gen skin_melanomas = 0
replace skin_melanomas = 1 if neo025 == 1

gen mesothelioma = 0
replace mesothelioma = 1 if neo067 == 1

gen myeloma = 0
replace myeloma = 1 if neo065 == 1

gen non_hodgkin_lymphoma = 0
replace non_hodgkin_lymphoma = 1 if neo058 == 1

gen oral_cavity_pharynx = 0
replace oral_cavity_pharynx = 1 if neo002 == 1 | neo007 == 1

gen ovary = 0
replace ovary = 1 if neo033 == 1

gen pancreas = 0
replace pancreas = 1 if neo051 == 1

gen prostate = 0
replace prostate = 1 if neo039 == 1

gen stomach = 0
replace stomach = 1 if neo013 == 1

gen testis = 0
replace testis = 1 if neo040 == 1

gen thyroid = 0
replace thyroid = 1 if neo050 == 1

gen urinary_bladder = 0
replace urinary_bladder = 1 if neo043 == 1

collapse (max) brain_nervous_system cervix colon_rectum corpus_uterus esophagus hodgkin_lymphoma kidney_renalpelvis larynx leukemias liver_intrahe_bileduct lung_bronchus breast breast_insitu skin_melanomas mesothelioma myeloma non_hodgkin_lymphoma oral_cavity_pharynx ovary pancreas prostate stomach testis thyroid urinary_bladder, by(nct_id)

save "cleaned_disease.dta", replace

 *** merging ***
clear all

use "CT_study.dta"

merge 1:1 nct_id using "cleaned_disease.dta", nogenerate

merge 1:1 nct_id using "reshaped_race_eth.dta", nogenerate

merge 1:1 nct_id using "reshaped_sex.dta", nogenerate

drop number_of_arms number_of_groups why_stopped is_fda_regulated_drug is_fda_regulated_device is_unapproved_device source_class us global start_submit_yr update_yr post_yr neo

gen study_n_race = white + black + asian + other_race + unknown_race

gen study_n_eth = hispanic + non_hispanic

gen study_n_sex = female + male

gen n= 1
save "CT_data.dta", replace


merge m:m n using "Demos_merged.dta"

drop _merge

save "all_together.dta", replace


**# Sex
******** Sex ***************
keep if study_n_sex > 5
keep if male != .
keep if female != .
gen test = male/study_n_sex

gen mult_study_test = brain_nervous_system + colon_rectum + esophagus + hodgkin_lymphoma +  kidney_renalpelvis + larynx + leukemias + liver_intrahe_bileduct + lung_bronchus + skin_melanomas+ mesothelioma + myeloma + non_hodgkin_lymphoma + oral_cavity_pharynx + pancreas + thyroid + urinary_bladder

tab mult_study_test

keep if mult_study_test == 1

*** renaming variables for loop ***
rename urinary_bladder bladder
rename brain_nervous_system brain
rename esophagus esophagus
rename kidney_renalpelvis kidney
rename larynx larynx
rename liver_intrahe_bileduct liver
rename lung_bronchus lung
rename skin_melanomas melanoma
rename mesothelioma mesothelioma
rename myeloma myeloma
rename non_hodgkin_lymphoma non_hodgkin
rename oral_cavity_pharynx oral
rename pancreas pancreas
rename thyroid thyroid
rename hodgkin_lymphoma hodgkin
rename colon_rectum colon
rename leukemias leukemias
rename corpus_uterus uterus

local disease bladder brain esophagus kidney larynx liver lung melanoma mesothelioma myeloma non_hodgkin oral pancreas thyroid hodgkin leukemias colon 
	
foreach var of loc disease { 
preserve
forvalues p = 0(1)15 {
	
gen mean_`var' = male/study_n_sex

capture drop true true_neg 
keep if `var' == 1
gen true = pop_`var'_m + (`p'/100)
replace true = 1 if true > 1 & true != .
 
gen true_neg = pop_`var'_m - (`p'/100)
replace true_neg = 0 if true_neg <0
 
gen bino_`var' = binomial(study_n_sex, male, true ) 
gen binot_`var' = binomialtail(study_n_sex, male, true) 

gen bino_`var'_base = binomial(study_n_sex, male, pop_`var'_m) 
gen binot_`var'_base = binomialtail(study_n_sex, male, pop_`var'_m) 

gen diff05 = 0
replace diff05 = 1 if (mean_`var'> true) & binot_`var'<.05
replace diff05 = 1 if (mean_`var'< true) & bino_`var'<.05

gen diff05_base = 0
replace diff05_base = 1 if (mean_`var'> pop_`var'_m) & binot_`var'_base<.05
replace diff05_base = 1 if (mean_`var'< pop_`var'_m) & bino_`var'_base<.05

tab diff05 diff05_base

gen bino_`var'_neg = binomial(study_n_sex, male, true_neg ) 
gen binot_`var'_neg = binomialtail(study_n_sex, male, true_neg) 

gen diff05_neg = 0
replace diff05_neg = 1 if (mean_`var'> true_neg) & binot_`var'_neg<.05
replace diff05_neg = 1 if (mean_`var'< true_neg) & bino_`var'_neg<.05


gen switch_`p' = 0
replace switch_`p'= 1 if diff05 == 1 & diff05_base == 0
replace switch_`p' = 1 if diff05 == 0 & diff05_base == 1

gen switch_neg`p' = 0
replace switch_neg`p'= 1 if diff05_neg == 1 & diff05_base == 0
replace switch_neg`p' = 1 if diff05_neg == 0 & diff05_base == 1


capture drop true bino_`var' binot_`var' bino_`var'_base binot_`var'_base diff05 diff05_base diff05_neg bino_`var'_neg true_neg binot_`var'_neg mean_`var'
}

save `var'bounded.dta, replace
restore
}

*** Graphing *
clear all


local datasets bladderbounded.dta brainbounded.dta esophagusbounded.dta kidneybounded.dta larynxbounded.dta liverbounded.dta lungbounded.dta melanomabounded.dta mesotheliomabounded.dta myelomabounded.dta non_hodgkinbounded.dta oralbounded.dta pancreasbounded.dta thyroidbounded.dta hodgkinbounded.dta leukemiasbounded.dta colonbounded.dta 
	

clear all

use "bladderbounded.dta" 

append using "brainbounded.dta"
append using "colonbounded.dta"
append using "esophagusbounded.dta"
append using "hodgkinbounded.dta"
append using "kidneybounded.dta"
append using "larynxbounded.dta"
append using "leukemiasbounded.dta"
append using "liverbounded.dta"
append using "lungbounded.dta"
append using "melanomabounded.dta"
append using "mesotheliomabounded.dta"
append using "myelomabounded.dta"
append using "non_hodgkinbounded.dta"
append using "oralbounded.dta"
append using "pancreasbounded.dta"
append using "thyroidbounded.dta"


gen one = 0
replace one = 1 if switch_1 == 1  
replace one = 1 if switch_neg1 == 1

gen two = 0
replace two = 1 if switch_2 == 1  
replace two = 1 if switch_neg2 == 1

gen three = 0
replace three = 1 if switch_3 == 1  
replace three = 1 if switch_neg3 == 1

gen four = 0
replace four = 1 if switch_4 == 1  
replace four = 1 if switch_neg4 == 1

gen five = 0
replace five = 1 if switch_5 == 1  
replace five = 1 if switch_neg5 == 1

gen six = 0
replace six = 1 if switch_6 == 1  
replace six = 1 if switch_neg6 == 1

gen seven = 0
replace seven = 1 if switch_7 == 1  
replace seven = 1 if switch_neg7 == 1

gen eight = 0
replace eight = 1 if switch_8 == 1  
replace eight = 1 if switch_neg8 == 1

gen nine = 0
replace nine = 1 if switch_9 == 1  
replace nine = 1 if switch_neg9 == 1

gen ten = 0
replace ten = 1 if switch_10 == 1  
replace ten = 1 if switch_neg10 == 1

gen eleven = 0
replace eleven = 1 if switch_11 == 1  
replace eleven = 1 if switch_neg11 == 1

gen twelve = 0
replace twelve = 1 if switch_12 == 1  
replace twelve = 1 if switch_neg12 == 1

gen thirteen = 0
replace thirteen = 1 if switch_13 == 1  
replace thirteen = 1 if switch_neg13 == 1

gen fourteen = 0
replace fourteen = 1 if switch_14 == 1  
replace fourteen = 1 if switch_neg14 == 1

gen fifteen = 0
replace fifteen = 1 if switch_15 == 1  
replace fifteen = 1 if switch_neg15 == 1


gen tot_trials = _N

collapse (sum) one two three four five six seven eight nine ten eleven twelve thirteen fourteen fifteen, by(tot_trials)

xpose, clear varname

gen denom = v1 if _varname == "tot_trials"
replace denom = denom[_n-1] if denom == .
drop if _varname == "tot_trials"

gen switch_perc = v1/denom

gen pp_change = 1 if _varname == "one"
replace pp_change = 2 if _varname == "two"
replace pp_change = 3 if _varname == "three"
replace pp_change = 4 if _varname == "four"
replace pp_change = 5 if _varname == "five"
replace pp_change = 6 if _varname == "six"
replace pp_change = 7 if _varname == "seven"
replace pp_change = 8 if _varname == "eight"
replace pp_change = 9 if _varname == "nine"
replace pp_change = 10 if _varname == "ten"
replace pp_change = 11 if _varname == "eleven"
replace pp_change = 12 if _varname == "twelve"
replace pp_change = 13 if _varname == "thirteen"
replace pp_change = 14 if _varname == "fourteen"
replace pp_change = 15 if _varname == "fifteen"

graph twoway scatter switch_perc pp_change, xlabel(0(1)15) title(Pan Cancer)

**# Hispanic

**************** Ethnicity *********************
clear all
use "all_together.dta", replace


keep if study_n_eth > 5
keep if hispanic != .
keep if non_hispanic != .
gen test = hispanic/study_n_eth

gen mult_study_test = brain_nervous_system + colon_rectum + esophagus + hodgkin_lymphoma +  kidney_renalpelvis + larynx + leukemias + liver_intrahe_bileduct + lung_bronchus + skin_melanomas+ mesothelioma + myeloma + non_hodgkin_lymphoma + oral_cavity_pharynx + pancreas + thyroid + urinary_bladder + cervix + corpus_uterus + testis + prostate + ovary

tab mult_study_test

keep if mult_study_test == 1

*** renaming variables for loop ***
rename urinary_bladder bladder
rename brain_nervous_system brain
rename esophagus esophagus
rename kidney_renalpelvis kidney
rename larynx larynx
rename liver_intrahe_bileduct liver
rename lung_bronchus lung
rename skin_melanomas melanoma
rename mesothelioma mesothelioma
rename myeloma myeloma
rename non_hodgkin_lymphoma non_hodgkin
rename oral_cavity_pharynx oral
rename pancreas pancreas
rename thyroid thyroid
rename hodgkin_lymphoma hodgkin
rename colon_rectum colon
rename leukemias leukemias
rename corpus_uterus uterus


local disease bladder brain esophagus kidney larynx liver lung melanoma mesothelioma myeloma non_hodgkin oral pancreas thyroid hodgkin leukemias colon uterus cervix testis prostate ovary
	
foreach var of loc disease { 
preserve
forvalues p = 0(1)15 {
	
gen mean_`var' = hispanic/study_n_eth

capture drop true true_neg 
keep if `var' == 1
gen true = pop_`var'_h + (`p'/100)
replace true = 1 if true > 1 & true != .
 
gen true_neg = pop_`var'_h - (`p'/100)
replace true_neg = 0 if true_neg <0
 
gen bino_`var' = binomial(study_n_eth, hispanic, true ) 
gen binot_`var' = binomialtail(study_n_eth, hispanic, true) 

gen bino_`var'_base = binomial(study_n_eth, hispanic, pop_`var'_h) 
gen binot_`var'_base = binomialtail(study_n_eth, hispanic, pop_`var'_h) 

gen diff05 = 0
replace diff05 = 1 if (mean_`var'> true) & binot_`var'<.05
replace diff05 = 1 if (mean_`var'< true) & bino_`var'<.05

gen diff05_base = 0
replace diff05_base = 1 if (mean_`var'> pop_`var'_h) & binot_`var'_base<.05
replace diff05_base = 1 if (mean_`var'< pop_`var'_h) & bino_`var'_base<.05

tab diff05 diff05_base

gen bino_`var'_neg = binomial(study_n_eth, hispanic, true_neg ) 
gen binot_`var'_neg = binomialtail(study_n_eth, hispanic, true_neg) 

gen diff05_neg = 0
replace diff05_neg = 1 if (mean_`var'> true_neg) & binot_`var'_neg<.05
replace diff05_neg = 1 if (mean_`var'< true_neg) & bino_`var'_neg<.05


gen switch_`p' = 0
replace switch_`p'= 1 if diff05 == 1 & diff05_base == 0
replace switch_`p' = 1 if diff05 == 0 & diff05_base == 1

gen switch_neg`p' = 0
replace switch_neg`p'= 1 if diff05_neg == 1 & diff05_base == 0
replace switch_neg`p' = 1 if diff05_neg == 0 & diff05_base == 1


capture drop true bino_`var' binot_`var' bino_`var'_base binot_`var'_base diff05 diff05_base diff05_neg bino_`var'_neg true_neg binot_`var'_neg mean_`var'
}

save `var'boundedh.dta, replace
restore
}

*** Graphing *
clear all

local datasets bladderboundedh.dta brainboundedh.dta cervixboundedh.dta esophagusboundedh.dta kidneyboundedh.dta larynxboundedh.dta liverboundedh.dta lungboundedh.dta melanomaboundedh.dta mesotheliomaboundedh.dta myelomaboundedh.dta non_hodgkinboundedh.dta oralboundedh.dta ovaryboundedh.dta pancreasboundedh.dta prostateboundedh.dta testisboundedh.dta thyroidboundedh.dta hodgkinboundedh.dta leukemiasboundedh.dta colonboundedh.dta uterusboundedh.dta
	

*** Pan cancer graphing ***
clear all

use "bladderboundedh.dta" 

append using "brainboundedh.dta"
append using "colonboundedh.dta"
append using "hodgkinboundedh.dta"
append using "kidneyboundedh.dta"
append using "larynxboundedh.dta"
append using "leukemiasboundedh.dta"
append using "liverboundedh.dta"
append using "lungboundedh.dta"
append using "melanomaboundedh.dta"
append using "mesotheliomaboundedh.dta"
append using "myelomaboundedh.dta"
append using "oralboundedh.dta"
append using "pancreasboundedh.dta"
append using "thyroidboundedh.dta"
append using "cervixboundedh.dta"
append using "uterusboundedh.dta"
append using "ovaryboundedh.dta"
append using "prostateboundedh.dta"
append using "testisboundedh.dta"


gen one = 0
replace one = 1 if switch_1 == 1  
replace one = 1 if switch_neg1 == 1

gen two = 0
replace two = 1 if switch_2 == 1  
replace two = 1 if switch_neg2 == 1

gen three = 0
replace three = 1 if switch_3 == 1  
replace three = 1 if switch_neg3 == 1

gen four = 0
replace four = 1 if switch_4 == 1  
replace four = 1 if switch_neg4 == 1

gen five = 0
replace five = 1 if switch_5 == 1  
replace five = 1 if switch_neg5 == 1

gen six = 0
replace six = 1 if switch_6 == 1  
replace six = 1 if switch_neg6 == 1

gen seven = 0
replace seven = 1 if switch_7 == 1  
replace seven = 1 if switch_neg7 == 1

gen eight = 0
replace eight = 1 if switch_8 == 1  
replace eight = 1 if switch_neg8 == 1

gen nine = 0
replace nine = 1 if switch_9 == 1  
replace nine = 1 if switch_neg9 == 1

gen ten = 0
replace ten = 1 if switch_10 == 1  
replace ten = 1 if switch_neg10 == 1

gen eleven = 0
replace eleven = 1 if switch_11 == 1  
replace eleven = 1 if switch_neg11 == 1

gen twelve = 0
replace twelve = 1 if switch_12 == 1  
replace twelve = 1 if switch_neg12 == 1

gen thirteen = 0
replace thirteen = 1 if switch_13 == 1  
replace thirteen = 1 if switch_neg13 == 1

gen fourteen = 0
replace fourteen = 1 if switch_14 == 1  
replace fourteen = 1 if switch_neg14 == 1

gen fifteen = 0
replace fifteen = 1 if switch_15 == 1  
replace fifteen = 1 if switch_neg15 == 1


gen tot_trials = _N
collapse (sum) one two three four five six seven eight nine ten eleven twelve thirteen fourteen fifteen, by(tot_trials)

xpose, clear varname

gen denom = v1 if _varname == "tot_trials"
replace denom = denom[_n-1] if denom == .
drop if _varname == "tot_trials"

gen switch_perc = v1/denom

gen pp_change = 1 if _varname == "one"
replace pp_change = 2 if _varname == "two"
replace pp_change = 3 if _varname == "three"
replace pp_change = 4 if _varname == "four"
replace pp_change = 5 if _varname == "five"
replace pp_change = 6 if _varname == "six"
replace pp_change = 7 if _varname == "seven"
replace pp_change = 8 if _varname == "eight"
replace pp_change = 9 if _varname == "nine"
replace pp_change = 10 if _varname == "ten"
replace pp_change = 11 if _varname == "eleven"
replace pp_change = 12 if _varname == "twelve"
replace pp_change = 13 if _varname == "thirteen"
replace pp_change = 14 if _varname == "fourteen"
replace pp_change = 15 if _varname == "fifteen"

graph twoway scatter switch_perc pp_change, xlabel(0(1)15) title(Pan Cancer ethnicity)

**# Black

**************** Black ********************

clear all
use "all_together.dta", replace


keep if study_n_race > 5
keep if black != .
gen test = black/study_n_race

gen mult_study_test = brain_nervous_system + colon_rectum + esophagus + hodgkin_lymphoma +  kidney_renalpelvis + larynx + leukemias + liver_intrahe_bileduct + lung_bronchus + skin_melanomas+ mesothelioma + myeloma + non_hodgkin_lymphoma + oral_cavity_pharynx + pancreas + thyroid + urinary_bladder + cervix + corpus_uterus + testis + prostate + ovary

tab mult_study_test

keep if mult_study_test == 1

*** renaming variables for loop ***
rename urinary_bladder bladder
rename brain_nervous_system brain
rename esophagus esophagus
rename kidney_renalpelvis kidney
rename larynx larynx
rename liver_intrahe_bileduct liver
rename lung_bronchus lung
rename skin_melanomas melanoma
rename mesothelioma mesothelioma
rename myeloma myeloma
rename non_hodgkin_lymphoma non_hodgkin
rename oral_cavity_pharynx oral
rename pancreas pancreas
rename thyroid thyroid
rename hodgkin_lymphoma hodgkin
rename colon_rectum colon
rename leukemias leukemias
rename corpus_uterus uterus


local disease bladder brain esophagus kidney larynx liver lung melanoma mesothelioma myeloma non_hodgkin oral pancreas thyroid hodgkin leukemias colon uterus cervix testis prostate ovary
	
foreach var of loc disease { 
preserve
forvalues p = 0(1)15 {
	
gen mean_`var' = black/study_n_race

capture drop true true_neg 
keep if `var' == 1
gen true = pop_`var'_b + (`p'/100)
replace true = 1 if true > 1 & true != .
 
gen true_neg = pop_`var'_b - (`p'/100)
replace true_neg = 0 if true_neg <0
 
gen bino_`var' = binomial(study_n_race, black, true ) 
gen binot_`var' = binomialtail(study_n_race, black, true) 

gen bino_`var'_base = binomial(study_n_race, black, pop_`var'_b) 
gen binot_`var'_base = binomialtail(study_n_race, black, pop_`var'_b) 

gen diff05 = 0
replace diff05 = 1 if (mean_`var'> true) & binot_`var'<.05
replace diff05 = 1 if (mean_`var'< true) & bino_`var'<.05

gen diff05_base = 0
replace diff05_base = 1 if (mean_`var'> pop_`var'_b) & binot_`var'_base<.05
replace diff05_base = 1 if (mean_`var'< pop_`var'_b) & bino_`var'_base<.05

tab diff05 diff05_base

gen bino_`var'_neg = binomial(study_n_race, black, true_neg ) 
gen binot_`var'_neg = binomialtail(study_n_race, black, true_neg) 

gen diff05_neg = 0
replace diff05_neg = 1 if (mean_`var'> true_neg) & binot_`var'_neg<.05
replace diff05_neg = 1 if (mean_`var'< true_neg) & bino_`var'_neg<.05


gen switch_`p' = 0
replace switch_`p'= 1 if diff05 == 1 & diff05_base == 0
replace switch_`p' = 1 if diff05 == 0 & diff05_base == 1

gen switch_neg`p' = 0
replace switch_neg`p'= 1 if diff05_neg == 1 & diff05_base == 0
replace switch_neg`p' = 1 if diff05_neg == 0 & diff05_base == 1


capture drop true bino_`var' binot_`var' bino_`var'_base binot_`var'_base diff05 diff05_base diff05_neg bino_`var'_neg true_neg binot_`var'_neg mean_`var'
}

save `var'boundedb.dta, replace
restore
}

*** Graphing *
clear all

local datasets bladderboundedb.dta brainboundedb.dta cervixboundedb.dta esophagusboundedb.dta kidneyboundedb.dta larynxboundedb.dta liverboundedb.dta lungboundedb.dta melanomaboundedb.dta mesotheliomaboundedb.dta myelomaboundedb.dta non_hodgkinboundedb.dta oralboundedb.dta ovaryboundedb.dta pancreasboundedb.dta prostateboundedb.dta testisboundedb.dta thyroidboundedb.dta hodgkinboundedb.dta leukemiasboundedb.dta colonboundedb.dta uterusboundedb.dta
	

*** Pan cancer graphing ***
clear all

use "bladderboundedb.dta" 

append using "brainboundedb.dta"
append using "colonboundedb.dta"
append using "esophagusboundedb.dta"
append using "hodgkinboundedb.dta"
append using "kidneyboundedb.dta"
append using "larynxboundedb.dta"
append using "leukemiasboundedb.dta"
append using "liverboundedb.dta"
append using "lungboundedb.dta"
append using "melanomaboundedb.dta"
append using "mesotheliomaboundedb.dta"
append using "myelomaboundedb.dta"
append using "oralboundedb.dta"
append using "pancreasboundedb.dta"
append using "thyroidboundedb.dta"
append using "cervixboundedb.dta"
append using "uterusboundedb.dta"
append using "ovaryboundedb.dta"
append using "prostateboundedb.dta"
append using "testisboundedb.dta"


gen one = 0
replace one = 1 if switch_1 == 1  
replace one = 1 if switch_neg1 == 1

gen two = 0
replace two = 1 if switch_2 == 1  
replace two = 1 if switch_neg2 == 1

gen three = 0
replace three = 1 if switch_3 == 1  
replace three = 1 if switch_neg3 == 1

gen four = 0
replace four = 1 if switch_4 == 1  
replace four = 1 if switch_neg4 == 1

gen five = 0
replace five = 1 if switch_5 == 1  
replace five = 1 if switch_neg5 == 1

gen six = 0
replace six = 1 if switch_6 == 1  
replace six = 1 if switch_neg6 == 1

gen seven = 0
replace seven = 1 if switch_7 == 1  
replace seven = 1 if switch_neg7 == 1

gen eight = 0
replace eight = 1 if switch_8 == 1  
replace eight = 1 if switch_neg8 == 1

gen nine = 0
replace nine = 1 if switch_9 == 1  
replace nine = 1 if switch_neg9 == 1

gen ten = 0
replace ten = 1 if switch_10 == 1  
replace ten = 1 if switch_neg10 == 1

gen eleven = 0
replace eleven = 1 if switch_11 == 1  
replace eleven = 1 if switch_neg11 == 1

gen twelve = 0
replace twelve = 1 if switch_12 == 1  
replace twelve = 1 if switch_neg12 == 1

gen thirteen = 0
replace thirteen = 1 if switch_13 == 1  
replace thirteen = 1 if switch_neg13 == 1

gen fourteen = 0
replace fourteen = 1 if switch_14 == 1  
replace fourteen = 1 if switch_neg14 == 1

gen fifteen = 0
replace fifteen = 1 if switch_15 == 1  
replace fifteen = 1 if switch_neg15 == 1


gen tot_trials = _N
collapse (sum) one two three four five six seven eight nine ten eleven twelve thirteen fourteen fifteen, by(tot_trials)

xpose, clear varname

gen denom = v1 if _varname == "tot_trials"
replace denom = denom[_n-1] if denom == .
drop if _varname == "tot_trials"

gen switch_perc = v1/denom

gen pp_change = 1 if _varname == "one"
replace pp_change = 2 if _varname == "two"
replace pp_change = 3 if _varname == "three"
replace pp_change = 4 if _varname == "four"
replace pp_change = 5 if _varname == "five"
replace pp_change = 6 if _varname == "six"
replace pp_change = 7 if _varname == "seven"
replace pp_change = 8 if _varname == "eight"
replace pp_change = 9 if _varname == "nine"
replace pp_change = 10 if _varname == "ten"
replace pp_change = 11 if _varname == "eleven"
replace pp_change = 12 if _varname == "twelve"
replace pp_change = 13 if _varname == "thirteen"
replace pp_change = 14 if _varname == "fourteen"
replace pp_change = 15 if _varname == "fifteen"

graph twoway scatter switch_perc pp_change, xlabel(0(1)15) title(Pan Cancer black)


**# Asian

****************Asian ********************

clear all
use "all_together.dta", replace


keep if study_n_race > 5
keep if asian != .
gen test = asian/study_n_race

gen mult_study_test = brain_nervous_system + colon_rectum + esophagus + hodgkin_lymphoma +  kidney_renalpelvis + larynx + leukemias + liver_intrahe_bileduct + lung_bronchus + skin_melanomas+ mesothelioma + myeloma + non_hodgkin_lymphoma + oral_cavity_pharynx + pancreas + thyroid + urinary_bladder + cervix + corpus_uterus + testis + prostate + ovary

tab mult_study_test

keep if mult_study_test == 1

*** renaming variables for loop ***
rename urinary_bladder bladder
rename brain_nervous_system brain
rename esophagus esophagus
rename kidney_renalpelvis kidney
rename larynx larynx
rename liver_intrahe_bileduct liver
rename lung_bronchus lung
rename skin_melanomas melanoma
rename mesothelioma mesothelioma
rename myeloma myeloma
rename non_hodgkin_lymphoma non_hodgkin
rename oral_cavity_pharynx oral
rename pancreas pancreas
rename thyroid thyroid
rename hodgkin_lymphoma hodgkin
rename colon_rectum colon
rename leukemias leukemias
rename corpus_uterus uterus


local disease bladder brain esophagus kidney larynx liver lung melanoma mesothelioma myeloma non_hodgkin oral pancreas thyroid hodgkin leukemias colon uterus cervix testis prostate ovary
	
foreach var of loc disease { 
preserve
forvalues p = 0(1)15 {
	
gen mean_`var' = asian/study_n_race

capture drop true true_neg 
keep if `var' == 1
gen true = pop_`var'_a + (`p'/100)
replace true = 1 if true > 1 & true != .
 
gen true_neg = pop_`var'_a - (`p'/100)
replace true_neg = 0 if true_neg <0
 
gen bino_`var' = binomial(study_n_race, asian, true ) 
gen binot_`var' = binomialtail(study_n_race, asian, true) 

gen bino_`var'_base = binomial(study_n_race, asian, pop_`var'_a) 
gen binot_`var'_base = binomialtail(study_n_race, asian, pop_`var'_a) 

gen diff05 = 0
replace diff05 = 1 if (mean_`var'> true) & binot_`var'<.05
replace diff05 = 1 if (mean_`var'< true) & bino_`var'<.05

gen diff05_base = 0
replace diff05_base = 1 if (mean_`var'> pop_`var'_a) & binot_`var'_base<.05
replace diff05_base = 1 if (mean_`var'< pop_`var'_a) & bino_`var'_base<.05

tab diff05 diff05_base

gen bino_`var'_neg = binomial(study_n_race, asian, true_neg ) 
gen binot_`var'_neg = binomialtail(study_n_race, asian, true_neg) 

gen diff05_neg = 0
replace diff05_neg = 1 if (mean_`var'> true_neg) & binot_`var'_neg<.05
replace diff05_neg = 1 if (mean_`var'< true_neg) & bino_`var'_neg<.05


gen switch_`p' = 0
replace switch_`p'= 1 if diff05 == 1 & diff05_base == 0
replace switch_`p' = 1 if diff05 == 0 & diff05_base == 1

gen switch_neg`p' = 0
replace switch_neg`p'= 1 if diff05_neg == 1 & diff05_base == 0
replace switch_neg`p' = 1 if diff05_neg == 0 & diff05_base == 1


capture drop true bino_`var' binot_`var' bino_`var'_base binot_`var'_base diff05 diff05_base diff05_neg bino_`var'_neg true_neg binot_`var'_neg mean_`var'
}

save `var'boundeda.dta, replace
restore
}
*** Graphing *
clear all

local datasets bladderboundeda.dta brainboundeda.dta cervixboundeda.dta esophagusboundeda.dta kidneyboundeda.dta larynxboundeda.dta liverboundeda.dta lungboundeda.dta melanomaboundeda.dta mesotheliomaboundeda.dta myelomaboundeda.dta non_hodgkinboundeda.dta oralboundeda.dta ovaryboundeda.dta pancreasboundeda.dta prostateboundeda.dta testisboundeda.dta thyroidboundeda.dta hodgkinboundeda.dta leukemiasboundeda.dta colonboundeda.dta uterusboundeda.dta
	

*** Pan cancer graphing ***
clear all

use "bladderboundeda.dta" 

append using "brainboundeda.dta"
append using "colonboundeda.dta"
append using "esophagusboundeda.dta"
append using "hodgkinboundeda.dta"
append using "kidneyboundeda.dta"
append using "larynxboundeda.dta"
append using "leukemiasboundeda.dta"
append using "liverboundeda.dta"
append using "lungboundeda.dta"
append using "melanomaboundeda.dta"
append using "mesotheliomaboundeda.dta"
append using "myelomaboundeda.dta"
append using "oralboundeda.dta"
append using "pancreasboundeda.dta"
append using "thyroidboundeda.dta"
append using "cervixboundeda.dta"
append using "uterusboundeda.dta"
append using "ovaryboundeda.dta"
append using "prostateboundeda.dta"
append using "testisboundeda.dta"


gen one = 0
replace one = 1 if switch_1 == 1  
replace one = 1 if switch_neg1 == 1

gen two = 0
replace two = 1 if switch_2 == 1  
replace two = 1 if switch_neg2 == 1

gen three = 0
replace three = 1 if switch_3 == 1  
replace three = 1 if switch_neg3 == 1

gen four = 0
replace four = 1 if switch_4 == 1  
replace four = 1 if switch_neg4 == 1

gen five = 0
replace five = 1 if switch_5 == 1  
replace five = 1 if switch_neg5 == 1

gen six = 0
replace six = 1 if switch_6 == 1  
replace six = 1 if switch_neg6 == 1

gen seven = 0
replace seven = 1 if switch_7 == 1  
replace seven = 1 if switch_neg7 == 1

gen eight = 0
replace eight = 1 if switch_8 == 1  
replace eight = 1 if switch_neg8 == 1

gen nine = 0
replace nine = 1 if switch_9 == 1  
replace nine = 1 if switch_neg9 == 1

gen ten = 0
replace ten = 1 if switch_10 == 1  
replace ten = 1 if switch_neg10 == 1

gen eleven = 0
replace eleven = 1 if switch_11 == 1  
replace eleven = 1 if switch_neg11 == 1

gen twelve = 0
replace twelve = 1 if switch_12 == 1  
replace twelve = 1 if switch_neg12 == 1

gen thirteen = 0
replace thirteen = 1 if switch_13 == 1  
replace thirteen = 1 if switch_neg13 == 1

gen fourteen = 0
replace fourteen = 1 if switch_14 == 1  
replace fourteen = 1 if switch_neg14 == 1

gen fifteen = 0
replace fifteen = 1 if switch_15 == 1  
replace fifteen = 1 if switch_neg15 == 1


gen tot_trials = _N
collapse (sum) one two three four five six seven eight nine ten eleven twelve thirteen fourteen fifteen, by(tot_trials)

xpose, clear varname

gen denom = v1 if _varname == "tot_trials"
replace denom = denom[_n-1] if denom == .
drop if _varname == "tot_trials"

gen switch_perc = v1/denom

gen pp_change = 1 if _varname == "one"
replace pp_change = 2 if _varname == "two"
replace pp_change = 3 if _varname == "three"
replace pp_change = 4 if _varname == "four"
replace pp_change = 5 if _varname == "five"
replace pp_change = 6 if _varname == "six"
replace pp_change = 7 if _varname == "seven"
replace pp_change = 8 if _varname == "eight"
replace pp_change = 9 if _varname == "nine"
replace pp_change = 10 if _varname == "ten"
replace pp_change = 11 if _varname == "eleven"
replace pp_change = 12 if _varname == "twelve"
replace pp_change = 13 if _varname == "thirteen"
replace pp_change = 14 if _varname == "fourteen"
replace pp_change = 15 if _varname == "fifteen"

graph twoway scatter switch_perc pp_change, xlabel(0(1)15) title(Pan Cancer asian)
